# Supplementary material for: Evidence of long-term NAO influence on East-Central Europe winter precipitation from a guano-derived δ15N record
Source: Sci Rep. 2017 Oct 26;7:14095. doi: 10.1038/s41598-017-14488-5 (PMC5658435; doi:10.1038/s41598-017-14488-5)
Supplement: Supplementary file 2 — Dataset 1 (table) [file 41598_2017_14488_MOESM2_ESM.xlsx]

## Sheet: Sheet1
Stable isotope data, Măgurici Cave, Romania
Depth	Age	δ15N	δ13C	%N	%C	C:N
cm below surface	AD	‰ (atm)	‰ (V-PDB)
1	2012.7	9.1	-25.5	11.1	36.8	3.3
2	2011.3	8.8	-25.4	11.4	39.4	3.44
3	2009.9	7.4	-25.3	11.5	38.7	3.36
4	2008.5	8.2	-25.3	11.5	38.2	3.31
5	2007.2	8.2	-25.1	11.6	38	3.28
6	2005.8	8.1	-25.2	11.5	37.9	3.31
7	2004.4	8.1	-25.1	11.5	38.2	3.32
8	2003	7.7	-25.1	11.4	38.2	3.34
9	2001.7	7.8	-25.2	11.5	39.3	3.42
10	2000.3	7.3	-25.2	11.2	37.9	3.37
11	1998.9	7.6	-25.2	11.5	38.7	3.37
12	1997.5	7.8	-25.2	11.4	37.7	3.32
13	1996.2	8.4	-25.6	11.2	38.1	3.4
14	1994.8	7.7	-25.2	11.3	38.2	3.39
15	1993.4	8.4	-25.7	11.1	37.5	3.36
16	1992	7.9	-25.4	11.3	36.7	3.24
17	1990.7	8.7	-25.3	11.3	37.2	3.29
18	1989.3	8.4	-25.2	10.6	33.6	3.17
19	1987.9	9.4	-25.6	11.2	36	3.21
20	1986.6	9.1	-25.6	11.4	36.6	3.2
21	1985.2	9.1	-25.5	11.5	38.1	3.31
22	1983.8	8.4	-25.5	11.4	37.4	3.26
23	1982.4	8.7	-25.7	11.5	36.7	3.2
24	1981.1	8.8	-25.4	11.5	36.8	3.19
25	1980.3	8.4	-24.9	11.8	34.9	2.96
26	1980.2	9.6	-25.7	11.5	34.9	3.02
27	1980	9.4	-25.6	11.6	36.4	3.13
28	1979.9	8.7	-25.5	11.7	37	3.17
29	1979.8	8.4	-25.3	13.4	44.7	3.34
30	1979.6	7.7	-25	11.3	37	3.29
31	1979.5	8.2	-24.9	11	36.2	3.29
32	1979.4	8.4	-24.9	11.2	35.1	3.14
33	1979.2	8.9	-25	11.4	36.6	3.2
34	1979.1	8.8	-25.1	11.2	35.7	3.19
35	1979	8.8	-25	11.2	34.7	3.09
36	1978.8	9.5	-25.1	11.4	34.7	3.04
37	1978.7	9	-25.4	11.7	35.8	3.05
38	1978.5	9.5	-25.3	12.4	37.6	3.03
39	1978.4	9.3	-25	12	36.5	3.06
40	1978.3	9.4	-25.4	10.9	33.2	3.05
41	1978.1	9.8	-25.2	23.7	70.2	2.96
42	1978	10.5	-24.9	11.6	34.3	2.95
43	1977.9	10.5	-24.6	11.7	33.7	2.89
44	1977.7	10.6	-24.9	11.2	31.9	2.86
45	1977.6	11.1	-24.4	11	30.8	2.81
46	1977.5	11.3	-24.1	11	31	2.82
47	1977.3	11.3	-24	10.3	29.6	2.87
48	1977.2	11.5	-23.7	11.2	30.9	2.76
49	1977.1	12	-24.1	10.7	29.8	2.8
50	1974.1	11.2	-24.3	10.8	28.3	2.62
51	1968.3	12.3	-24.2	11.1	29.3	2.64
52	1962.84	12.1	-24.4	10.5	28.3	2.7
53	1959.93	12.1	-24.4	11.5	32.5	2.81
54	1956.84	11.3	-24.3	11.2	31.2	2.79
55	1953.56	11.6	-24.2	11.4	31.4	2.75
56	1950.13	11.7	-24.4	11.5	29.6	2.57
57	1946.54	12.4	-24.8	11.6	32.8	2.84
58	1942.82	10.7	-24	11	32.4	2.96
59	1938.98	10.3	-21.4	11.1	32.6	2.93
60	1935.03	10.7	-21.7	11	30.8	2.79
61	1930.99	11.1	-24.1	11.3	32	2.84
62	1926.86	10.6	-23.6	11.2	30.6	2.74
63	1922.67	11.6	-24.4	11.2	31.7	2.82
64	1918.43	11.2	-24.5	11.7	32.7	2.8
65	1914.15	11.3	-24.5	11.6	31.9	2.76
66	1909.84	11.7	-24.2	11.4	30.5	2.66
67	1905.53	12.6	-24	11.5	31.5	2.74
68	1901.21	12	-24.5	11.6	33.8	2.91
69	1896.91	11.1	-24.5	11.7	34.5	2.96
70	1892.64	10.7	-24.9	11.7	34.4	2.95
71	1888.42	10.3	-24.7	10.5	29.7	2.82
72	1884.25	11.7	-24.2	10.5	29.5	2.81
73	1880.15	11.8	-23.8	10.9	31.7	2.9
74	1876.14	11.3	-24.7	10.6	28.6	2.7
75	1872.23	11.8	-24.1	11	30.4	2.8
76	1868.42	11.7	-24.3	11.5	32.4	2.8
77	1864.73	11.1	-24.4	11.3	32.3	2.9
78	1861.15	11.1	-24.1	11.5	35	3.1
79	1857.67	10.8	-23.8	11	29.9	2.7
80	1854.3	12.2	-24.4	10.6	27.8	2.6
81	1851.04	13	-23.9	11.2	32.9	2.9
82	1847.88	11.1	-24	10.9	32.2	3
83	1844.83	11.3	-24.1	9.9	27.8	2.8
84	1841.87	12.4	-24.1	10	26.2	2.63
85	1839.01	12.2	-23.8	10.4	29.2	2.81
86	1836.26	11.7	-23.8	10.4	27.4	2.63
87	1833.6	11.9	-23.9	10.7	28.2	2.64
88	1831.03	12	-24.3	11.7	28.1	2.41
89	1828.56	12.4	-24.7	11.3	30.2	2.68
90	1826.18	11.7	-24	10.2	30.4	2.98
91	1823.89	10.9	-22.9	9.3	24.8	2.67
92	1821.69	12.2	-23.3	10.4	28.3	2.72
93	1819.58	11.3	-23.9	9.8	26.5	2.7
94	1817.56	11.8	-23.8	9.9	27.5	2.78
95	1815.62	11.9	-24.1	9.9	25.2	2.54
96	1813.77	12.8	-24	10	25.3	2.54
97	1812	12.9	-24	10.8	29.5	2.74
98	1810.31	11.6	-24.4	10.6	28.9	2.72
99	1808.7	11.7	-24.6	10.7	30.1	2.83
100	1807.17	11.6	-23.9	10.9	31.3	2.87
101	1805.71	10.9	-24.1	11.1	32.6	2.95
102	1804.33	10.6	-23.9	11.4	33.4	2.94
103	1803.01	10.5	-24.1	11.2	32.7	2.91
104	1801.77	10.6	-24	10.9	31.3	2.88
105	1800.59	11.3	-24	10.9	31.1	2.86
106	1799.48	11.5	-24.2	11.1	32.7	2.95
107	1798.44	10.9	-24.4	11.1	33.1	2.99
108	1797.45	11.1	-24.2	10.7	32	2.99
109	1796.52	11.3	-23.9	11.1	33	2.98
110	1795.64	10.9	-24	10.6	31.1	2.92
111	1794.83	11.5	-24.2	10.9	32.7	3
112	1794.06	11.1	-24.1	10.4	30	2.87
113	1793.34	11.3	-24	10.5	30.4	2.88
114	1792.67	11.6	-23.8	10.5	29.9	2.85
115	1792.04	11.7	-24.2	10.6	31.6	2.97
116	1791.46	11.2	-24	10.7	32.1	2.99
117	1790.92	11.1	-24	11.2	34.9	3.11
118	1790.41	10	-24	10.8	34.6	3.19
119	1789.95	9.9	-23.9	9.9	29.2	2.95
120	1789.51	11.5	-23.7	10.5	31.4	2.99
121	1789.11	10.8	-23.6	10.3	30.2	2.93
122	1788.74	11.4	-23.7	10.2	29.9	2.92
123	1788.4	11.6	-23.8	10.4	31.3	3.01
124	1788.09	11.1	-23.9	10.1	29.6	2.93
125	1787.81	11.6	-23.8	10.6	32.7	3.08
126	1787.55	10.9	-24.3	10.9	33	3.04
127	1787.31	10.7	-24.1	10.7	31.6	2.95
128	1787.09	11.3	-24	10.9	32.8	3.01
129	1786.9	11	-24.2	10.5	31.5	2.99
130	1786.73	11.6	-24	11.2	34.4	3.09
131	1786.57	11	-23.8	10.2	30.1	2.94
132	1786.44	11.4	-23.8	10.4	29.7	2.86
133	1786.32	11.8	-24	10.7	30.1	2.82
134	1786.21	11	-24.1	11.1	32.7	2.95
135	1786.11	10.7	-23.9	10.8	32	2.97
136	1786.03	10.7	-23.7	10.6	33.5	3.15
137	1785.96	10.4	-23.3	10.5	32.6	3.1
138	1785.9	10.3	-23.4	10.7	32.7	3.07
139	1785.84	10.1	-23.4	10.7	34.7	3.24
140	1785.79	10.3	-23.7	10.8	35.5	3.28
141	1785.75	10.1	-23	10.2	32.5	3.18
142	1785.71	10	-23.4	10.9	32.6	2.99
143	1785.67	10.3	-23.4	10.6	31.1	2.95
144	1785.63	10.6	-23.2	10.9	32.9	3.01
145	1785.6	10.2	-23.4	11.2	34.9	3.12
146	1785.56	9.5	-23.4	10.4	32.9	3.18
147	1785.52	9.2	-23.2	10.5	32.5	3.1
148	1785.49	9.5	-23.2	10.4	31.1	2.99
149	1785.44	9.9	-23.3	10.8	32.8	3.03
150	1785.39	10.1	-23.2	10.3	30.8	3
151	1785.34	10.4	-23.5	10.9	34	3.13
152	1785.28	9.7	-23.1	10.3	30.8	3
153	1785.21	10.2	-23.1	10.4	30.3	2.93
154	1785.14	9.9	-23.1	10.8	32.3	2.99
155	1785.05	9.6	-23.3	10.4	30.7	2.96
156	1784.96	10.2	-23.2	10.1	28.1	2.78
157	1784.85	11.3	-23.4	10.4	29.9	2.87
158	1784.73	10.6	-23.2	10.6	30.1	2.85
159	1784.59	10.9	-23.6	10.9	32.8	3.01
160	1784.44	10	-23.5	10.4	30.8	2.95
161	1784.27	10.4	-23.6	10.7	31.4	2.94
162	1784.09	10.1	-23.3	10.4	30.7	2.95
163	1783.89	10.5	-23.3	10.5	32.9	3.14
164	1783.67	9.8	-23.2	9.6	29.8	3.12
165	1783.44	9.9	-23.2	8.7	24.6	2.83
166	1783.18	10.9	-23.5	9.2	25.2	2.75
167	1782.91	11.3	-23.4	9.8	27.2	2.78
168	1782.61	11.2	-23.4	9.5	26.5	2.81
169	1782.3	11.6	-23.2	9.8	27.7	2.83
170	1781.96	11	-23.6	10	28.3	2.82
171	1781.6	11	-23.6	10.5	31.4	3
172	1781.22	10	-23.6	10.1	29.3	2.91
173	1780.81	10.4	-23.7	10	30.2	3.01
174	1780.38	10	-23.8	10.3	31.7	3.09
175	1779.93	9.7	-23.7	10.4	32.1	3.1
176	1779.45	9.5	-24	9.9	29.7	3
177	1778.94	9.9	-24.4	9.8	28.5	2.91
178	1778.41	10.3	-24.3	9.8	27.8	2.84
179	1777.86	10.8	-24.2	9.7	26.6	2.75
180	1777.27	11.3	-23.7	9.8	27.1	2.75
181	1776.66	11.3	-23.9	9.5	26.2	2.76
182	1776.02	11.3	-23.6	8.8	23.3	2.64
183	1775.36	11.8	-23.8	9.4	28.6	3.05
184	1774.67	10.4	-23.5	10.5	33.3	3.16
185	1773.97	10	-23.6	10.6	31.5	2.97
186	1773.25	10.5	-23.9	11	33	2.99
187	1772.51	10.1	-24.2	10.8	32.9	3.05
188	1771.76	9.7	-24.2	10.9	32.9	3.01
189	1770.99	9.7	-24.3	10.8	31.4	2.91
190	1770.22	10.5	-24	10.9	31.4	2.88
191	1769.44	10.2	-23.9	10.8	31.5	2.91
192	1768.65	9.8	-23.8	10.2	28.2	2.76
193	1767.86	11.1	-24	10.1	26.6	2.62
194	1767.06	11.1	-24.1	10.5	27.4	2.62
195	1766.27	11.3	-23.7	11.1	31.1	2.79
196	1765.48	10.4	-24	11.1	30.5	2.75
197	1764.69	10.3	-24	9.6	23.1	2.39
198	1763.91	11.5	-23.9	10.8	26.6	2.47
199	1763.13	11	-24	11.2	28.3	2.53
200	1762.36	11.3	-24.2	11.4	32.8	2.86
201	1761.6	10.7	-24.5	11.1	32.3	2.9
202	1760.83	10.7	-24.7	10.7	31	2.9
203	1760.06	11.3	-24.4	10.7	31.5	2.95
204	1759.28	11.3	-24.1	10.3	30.7	2.99
205	1758.49	11	-23.9	10.4	31.2	2.99
206	1757.7	11	-24.1	10.6	31.8	2.99
207	1756.88	10.9	-24.3	10.6	31.8	3
208	1756.05	10.8	-24.2	10.6	30.9	2.91
209	1755.2	10.6	-24.1	10.3	31.6	3.07
210	1754.33	10.7	-23.8	9.5	28.2	2.97
211	1753.43	11.6	-23.8	9.7	30.3	3.12
212	1752.5	11	-24	10.2	31.6	3.1
213	1751.54	10.9	-24.1	9.9	31.1	3.14
214	1750.55	10.7	-23.7	10.1	31.4	3.12
215	1749.51	10.6	-23.9	10	30.6	3.07
216	1748.44	11.1	-23.9	10.1	31	3.06
217	1747.32	11.1	-23.8	10	30.2	3.03
218	1746.16	11.2	-23.8	10	29.9	3
219	1744.95	11	-23.8	10.1	30.1	2.97
220	1743.69	10.9	-24.2	10.2	31.3	3.07
221	1742.37	10.7	-24	10.6	32.1	3.02
222	1741	10.4	-24.4	10.5	32.5	3.09
223	1739.57	10.3	-24.4	10.4	31.8	3.06
224	1738.08	10.7	-24.2	10.6	32.6	3.07
225	1736.53	10.5	-24.3	10.6	33	3.1
226	1734.92	10.1	-24.4	10.4	31.4	3.02
227	1733.25	10.3	-24.4	9.9	29.3	2.95
228	1731.53	10.6	-24.5	10.4	31.5	3.01
229	1729.74	10.5	-24.4	10.4	32.2	3.11
230	1727.89	9.7	-24.3	10.3	31.6	3.06
231	1725.99	9.7	-24.5	10.8	32.7	3.02
232	1724.02	9.5	-24.6	9.9	29.8	3.01
233	1721.99	10.4	-24.2	9.5	26.8	2.81
234	1719.9	11.2	-24	9.8	26.9	2.75
235	1717.74	10.9	-24.4	9.4	23.5	2.5
236	1715.53	11.7	-24.1	9.7	23.7	2.44
242	1713.26	11.2	-24.4	10.1	28.7	2.84
243	1710.95	11.3	-24.3	10.9	33	3.01
244	1708.61	10	-24.5	10.9	32.8	3.02
245	1706.24	9.8	-24.5	10.6	31.9	3
246	1703.85	10	-24.4	10.7	32.2	3.01
247	1701.45	9.8	-24.4	10.9	33.3	3.06
248	1699.04	9.8	-24.5	10.8	32.4	3
249	1696.64	9.9	-24.6	10.8	32.5	3.02
250	1694.23	10	-24.5	10.5	31.6	3.01
251	1691.84	10.6	-24.4	10	31.1	3.11
252	1689.45	10.3	-24.1	10.1	31	3.08
253	1687.07	10.4	-23.9	10	31.7	3.17
254	1684.7	10.6	-23.6	10.4	32.7	3.16
255	1682.33	10.8	-23.7	9.8	31.2	3.18
256	1679.96	10.2	-23.7	8.9	27.4	3.09
257	1677.6	11	-23.9	8.5	27.8	3.28
258	1675.24	10	-23.8	7.9	22.2	2.82
259	1672.87	12.6	-24.1	8.2	24.3	2.95
260	1670.51	11.6	-23.8	9.1	27.8	3.05
261	1668.15	10.8	-23.9	9.2	27.9	3.03
262	1665.78	10.6	-24.1	7.7	22.8	2.97
263	1663.42	11	-24	9.2	28.1	3.05
264	1661.06	10.7	-24.1	9.2	28.8	3.12
265	1658.69	10.4	-24.2	9.5	30	3.16
266	1656.33	10	-24.1	9.8	31.3	3.2
