# Supplementary material for: Evidence of long-term NAO influence on East-Central Europe winter precipitation from a guano-derived δ15N record
Source: Sci Rep. 2017 Oct 26;7:14095. doi: 10.1038/s41598-017-14488-5 (PMC5658435; doi:10.1038/s41598-017-14488-5)
Supplement: Supplementary file 3 — Dataset 2 (table) [file 41598_2017_14488_MOESM3_ESM.xlsx]

## Sheet: Sheet1
	Sample ID	Lab ID	Radiocarbon Age (years BP)	Depth	Calibrated years	Age used (AD)
	Fresh Sample	-	-	0	2012-2015 (95%)	2014
	MG-1	Poz-51870	130.06 ± 0.4 pMC	24.5	1973-1987 (95%)	1980
	MG-2	Poz-75290	132.46 ± 0.34 pMC	49.5	1970-1984 (95%)	1977
	MG-3	Poz-51874	75 ± 30	75	1811-1922 (70.2%)	1828
	MG-4	Poz-75291	140 ± 30	98.5	1798-1890 (36.5%)	1804
	MG-5	Poz-51905	155 ± 30	120	1719-1784 (34%)	1798
	MG-6	Poz-75265	165 ± 30	140	1720-1818 (49.7%)	1795
	MG-7	Poz-46567	180 ± 30	160	1726-1814 (53.1%)	1789
	MG-8	Poz-75266	195 ± 30	180	1729-1810 (52.9%)	1778
	MG-9	Poz-51907	220 ± 25	198	1762-1802 (40.3%)	1755
	MG-10	Poz-51900	225 ± 25	221	1763-11802 (38.8%)	1754
	MG-11	Poz-51901	230 ± 30	235	1761-1804 (35%)	1736
	MG-12	Poz-46564	240 ± 30	242	1632-1681 (51.5%)	1708
	MG-13	Poz-51902	245 ± 25	248.5	1634-1671 (61.9%)	1704
	MG-14	Poz-51903	250 ± 25	257	1632-1669 (64.5%)	1680
