# Supplementary material for: Evidence of long-term NAO influence on East-Central Europe winter precipitation from a guano-derived δ15N record
Source: Sci Rep. 2017 Oct 26;7:14095. doi: 10.1038/s41598-017-14488-5 (PMC5658435; doi:10.1038/s41598-017-14488-5)
Supplement: Supplementary file 4 — Dataset 3 [file 41598_2017_14488_MOESM4_ESM.xlsx]

## Sheet: Sheet1
Interpolated ages, Măgurici Cave, Romania
depth	min95%	max95%	best	accrate
0	2012	2016	2014	-1.382
1	2010.5	2014.6	2012.7	-1.382
2	2009.1	2013.2	2011.3	-1.382
3	2007.7	2012	2009.9	-1.382
4	2006.1	2010.8	2008.5	-1.382
5	2004.6	2009.5	2007.2	-1.382
6	2003	2008.2	2005.8	-1.382
7	2001.4	2007	2004.4	-1.382
8	1999.9	2005.9	2003	-1.382
9	1998.2	2004.7	2001.7	-1.382
10	1996.5	2003.6	2000.3	-1.382
11	1994.9	2002.4	1998.9	-1.382
12	1993.4	2001.3	1997.5	-1.382
13	1991.6	2000.2	1996.2	-1.382
14	1989.9	1999.2	1994.8	-1.382
15	1988.1	1998.1	1993.4	-1.382
16	1986.5	1997	1992	-1.382
17	1984.9	1996	1990.7	-1.382
18	1983.1	1994.9	1989.3	-1.382
19	1981.4	1993.8	1987.9	-1.382
20	1979.7	1992.8	1986.6	-1.382
21	1978	1991.7	1985.2	-1.382
22	1976.3	1990.7	1983.8	-1.382
23	1974.6	1989.6	1982.4	-1.382
24	1972.9	1988.5	1981.1	-0.751
25	1972.1	1987.8	1980.3	-0.12
26	1972.4	1987.3	1980.2	-0.12
27	1972.6	1986.9	1980	-0.12
28	1972.7	1986.6	1979.9	-0.12
29	1972.7	1986.2	1979.8	-0.12
30	1972.8	1985.7	1979.6	-0.12
31	1973.1	1985.4	1979.5	-0.12
32	1973.2	1985.1	1979.4	-0.12
33	1973.3	1984.7	1979.2	-0.12
34	1973.3	1984.5	1979.1	-0.12
35	1973.3	1984.3	1979	-0.12
36	1973.1	1984.2	1978.8	-0.12
37	1973	1984	1978.7	-0.12
38	1972.8	1983.9	1978.5	-0.12
39	1972.7	1983.8	1978.4	-0.12
40	1972.4	1984.1	1978.3	-0.12
41	1972.1	1984	1978.1	-0.12
42	1971.9	1984.3	1978	-0.12
43	1971.6	1984.3	1977.9	-0.12
44	1971.4	1984.2	1977.7	-0.12
45	1971	1984.2	1977.6	-0.12
46	1970.5	1984.3	1977.5	-0.12
47	1970.2	1984.5	1977.3	-0.12
48	1969.8	1984.7	1977.2	-0.12
49	1969.3	1984.9	1977.1	-3.037
50	1965.6	1982.2	1974.1	-5.955
51	1956.1	1978.2	1968.3	-5.955
52	1936.56	1973.19	1962.84	-2.9773
53	1931.69	1971.55	1959.93	-3.1705
54	1926.02	1970	1956.84	-3.3493
55	1919.85	1968.37	1953.56	-3.5139
56	1913.79	1966.74	1950.13	-3.6643
57	1907.36	1965.03	1946.54	-3.8003
58	1901.35	1963.28	1942.82	-3.9221
59	1895.53	1961.35	1938.98	-4.0296
60	1887.49	1959.34	1935.03	-4.1228
61	1880.12	1957.45	1930.99	-4.2018
62	1872.86	1955.18	1926.86	-4.2665
63	1865.54	1953.22	1922.67	-4.3169
64	1857.68	1951.24	1918.43	-4.3531
65	1849.66	1949.24	1914.15	-4.3749
66	1842.26	1947.21	1909.84	-4.3825
67	1835.39	1945.13	1905.53	-4.3758
68	1828.87	1942.99	1901.21	-4.3549
69	1822.13	1940.89	1896.91	-4.3196
70	1815.62	1938.76	1892.64	-4.2701
71	1808.45	1936.64	1888.42	-4.2064
72	1802.21	1934.51	1884.25	-4.1283
73	1794.92	1932.38	1880.15	-4.036
74	1789	1930.47	1876.14	-3.9294
75	1782.6	1928.56	1872.23	-3.8112
76	1777.41	1926.3	1868.42	-3.692
77	1771.51	1923.96	1864.73	-3.5745
78	1766.59	1922.02	1861.15	-3.4587
79	1762.4	1920.99	1857.67	-3.3445
80	1757.75	1919.27	1854.3	-3.2321
81	1753.08	1917.34	1851.04	-3.1213
82	1748.7	1915.25	1847.88	-3.0122
83	1744.95	1913.49	1844.83	-2.9048
84	1742.33	1912.42	1841.87	-2.799
85	1739.1	1911.56	1839.01	-2.695
86	1735.96	1910.23	1836.26	-2.5926
87	1732.94	1908.66	1833.6	-2.492
88	1730.79	1907.78	1831.03	-2.393
89	1728.47	1906.85	1828.56	-2.2956
90	1726.32	1904.79	1826.18	-2.2
91	1724.25	1903.8	1823.89	-2.106
92	1722.55	1902.54	1821.69	-2.0138
93	1720.95	1901.82	1819.58	-1.9232
94	1719.78	1900	1817.56	-1.8343
95	1718.27	1899.1	1815.62	-1.7471
96	1717.12	1899.15	1813.77	-1.6615
97	1716.62	1898.56	1812	-1.5777
98	1716.17	1897.78	1810.31	-1.4955
99	1715.06	1897.35	1808.7	-1.4155
100	1714.4	1896.48	1807.17	-1.3382
101	1713.72	1895.33	1805.71	-1.2635
102	1712.76	1894.73	1804.33	-1.1915
103	1712.14	1894.62	1803.01	-1.1222
104	1711.83	1894.13	1801.77	-1.0555
105	1711.96	1894.5	1800.59	-0.9915
106	1711.53	1894.39	1799.48	-0.9302
107	1711.29	1894.23	1798.44	-0.8715
108	1711.04	1894.09	1797.45	-0.8155
109	1710.52	1893.34	1796.52	-0.7621
110	1710.25	1891.91	1795.64	-0.7115
111	1710.34	1891.8	1794.83	-0.6635
112	1710.13	1892.26	1794.06	-0.6181
113	1710.08	1891.67	1793.34	-0.5755
114	1709.18	1890.37	1792.67	-0.5355
115	1708.73	1890.92	1792.04	-0.4981
116	1709.13	1890.07	1791.46	-0.4634
117	1708.44	1890.75	1790.92	-0.4314
118	1708.97	1890.94	1790.41	-0.4021
119	1709.1	1891.09	1789.95	-0.3754
120	1707.8	1891.47	1789.51	-0.3512
121	1706.66	1891.3	1789.11	-0.3284
122	1705.67	1892.11	1788.74	-0.3069
123	1705.28	1891.96	1788.4	-0.2865
124	1704.87	1893.36	1788.09	-0.2674
125	1705.28	1894.59	1787.81	-0.2496
126	1706.43	1896.1	1787.55	-0.2329
127	1706.75	1897.78	1787.31	-0.2175
128	1706.85	1899.48	1787.09	-0.2034
129	1705.77	1900.42	1786.9	-0.1904
130	1705.65	1900.96	1786.73	-0.1787
131	1705.8	1903.09	1786.57	-0.1682
132	1705.7	1902.18	1786.44	-0.1589
133	1705.23	1903.25	1786.32	-0.1509
134	1704.25	1903.84	1786.21	-0.1441
135	1703.51	1904.82	1786.11	-0.1385
136	1702.15	1904.75	1786.03	-0.1342
137	1703.58	1904.13	1785.96	-0.131
138	1704.11	1904.3	1785.9	-0.1291
139	1703.62	1904.27	1785.84	-0.1285
140	1703.24	1904.73	1785.79	-0.1289
141	1702.79	1904.07	1785.75	-0.13
142	1703.22	1904.28	1785.71	-0.1315
143	1703.28	1904.48	1785.67	-0.1335
144	1703.3	1905.15	1785.63	-0.136
145	1703.15	1905.86	1785.6	-0.139
146	1703.72	1907.61	1785.56	-0.1424
147	1703.02	1908.61	1785.52	-0.1464
148	1702.7	1909.18	1785.49	-0.1508
149	1702.5	1910.37	1785.44	-0.1557
150	1702.31	1910.33	1785.39	-0.1611
151	1702.54	1910.76	1785.34	-0.1669
152	1702.11	1910.67	1785.28	-0.1733
153	1701.56	1910.39	1785.21	-0.1801
154	1701.59	1911.42	1785.14	-0.1874
155	1700.86	1909.81	1785.05	-0.1952
156	1700.27	1910.88	1784.96	-0.2035
157	1699.75	1910.61	1784.85	-0.2123
158	1698.84	1910.94	1784.73	-0.2215
159	1698.4	1909.01	1784.59	-0.2313
160	1697.93	1907.59	1784.44	-0.2415
161	1697.55	1906.97	1784.27	-0.2521
162	1696.62	1907.56	1784.09	-0.2633
163	1695.35	1908.86	1783.89	-0.2749
164	1694.61	1910.14	1783.67	-0.287
165	1693.25	1910.22	1783.44	-0.2995
166	1692.16	1910.51	1783.18	-0.3125
167	1691.08	1910.24	1782.91	-0.326
168	1689.99	1910.35	1782.61	-0.3399
169	1689.84	1911.11	1782.3	-0.3543
170	1689	1911.97	1781.96	-0.3692
171	1688.44	1909.61	1781.6	-0.3845
172	1687.03	1908.35	1781.22	-0.4003
173	1686.7	1904.79	1780.81	-0.4166
174	1685.29	1905.35	1780.38	-0.4333
175	1684	1907.91	1779.93	-0.4505
176	1682.84	1905.6	1779.45	-0.4682
177	1682	1904.02	1778.94	-0.4863
178	1680.6	1902.57	1778.41	-0.5049
179	1679.92	1900.81	1777.86	-0.524
180	1678.13	1899.81	1777.27	-0.5433
181	1677.33	1898	1776.66	-0.5619
182	1676.62	1897.99	1776.02	-0.5798
183	1676.12	1897.45	1775.36	-0.5967
184	1674.78	1897.73	1774.67	-0.6128
185	1674.66	1897.39	1773.97	-0.628
186	1673.52	1896.89	1773.25	-0.6424
187	1672.25	1898.34	1772.51	-0.6559
188	1671.89	1899.76	1771.76	-0.6685
189	1671	1901.26	1770.99	-0.6803
190	1670.27	1900.84	1770.22	-0.6912
191	1669.64	1899.93	1769.44	-0.7013
192	1669.21	1898.9	1768.65	-0.7105
193	1668.95	1900.9	1767.86	-0.7188
194	1668.9	1901.47	1767.06	-0.7263
195	1667.64	1901.05	1766.27	-0.7329
196	1665.98	1897.9	1765.48	-0.7387
197	1665.22	1898.45	1764.69	-0.7436
198	1664.82	1899.41	1763.91	-0.7481
199	1664.23	1899.16	1763.13	-0.7537
200	1663.19	1901.22	1762.36	-0.761
201	1662.49	1899.6	1761.6	-0.7699
202	1661.95	1898.84	1760.83	-0.7805
203	1661.26	1896.9	1760.06	-0.7926
204	1660.12	1894.2	1759.28	-0.8064
205	1659.03	1892.49	1758.49	-0.8219
206	1658.66	1887.38	1757.7	-0.8389
207	1657.92	1884.27	1756.88	-0.8576
208	1657.2	1882.26	1756.05	-0.8778
209	1657.26	1881.1	1755.2	-0.8998
210	1656.51	1879.57	1754.33	-0.9233
211	1655.8	1878.77	1753.43	-0.9485
212	1655.61	1876.13	1752.5	-0.9752
213	1654.61	1876.08	1751.54	-1.0037
214	1654.53	1875.74	1750.55	-1.0337
215	1653.94	1876.91	1749.51	-1.0654
216	1654	1876.71	1748.44	-1.0986
217	1654.38	1874.64	1747.32	-1.1336
218	1653.89	1869.85	1746.16	-1.1701
219	1653.52	1867.57	1744.95	-1.2083
220	1653.18	1863.98	1743.69	-1.248
221	1653.14	1860.94	1742.37	-1.2893
222	1652.76	1856.78	1741	-1.3314
223	1652.55	1854.49	1739.57	-1.3743
224	1652.44	1852.09	1738.08	-1.4178
225	1652.7	1848.42	1736.53	-1.4621
226	1652.56	1846.43	1734.92	-1.5071
227	1652.77	1843.88	1733.25	-1.5528
228	1652.86	1840.36	1731.53	-1.5993
229	1652.65	1837.76	1729.74	-1.6464
230	1652.59	1835.76	1727.89	-1.6943
231	1651.93	1832.05	1725.99	-1.7429
232	1651.9	1829.28	1724.02	-1.7922
233	1652.1	1824.99	1721.99	-1.8422
234	1652.03	1821.59	1719.9	-1.893
235	1652.1	1817.82	1717.74	-1.9431
236	1652.68	1815.3	1715.53	-1.9874
242	1651.64	1810.57	1713.26	-0.4049
243	1651.42	1809.09	1710.95	-2.0548
244	1651.15	1806.53	1708.61	-2.0799
245	1650.82	1805.05	1706.24	-2.1002
246	1650.5	1803.14	1703.85	-2.1156
247	1649.43	1801.12	1701.45	-2.1262
248	1648.21	1797.82	1699.04	-2.132
249	1646.14	1800.59	1696.64	-2.1331
250	1644.22	1796.21	1694.23	-2.1319
251	1641.55	1802.4	1691.84	-2.1307
252	1640.69	1802.58	1689.45	-2.1297
253	1637.18	1804.03	1687.07	-2.1288
254	1631.97	1803.75	1684.7	-2.1282
255	1623.39	1806.47	1682.33	-2.1277
256	1616.67	1805.67	1679.96	-2.1274
257	1608.6	1805.7	1677.6	-2.1272
258	1601.78	1808.48	1675.24	-2.1272
259	1595.3	1810.11	1672.87	-2.1272
260	1588.14	1813.71	1670.51	-2.1272
261	1581.42	1816.08	1668.15	-2.1272
262	1573.95	1819.5	1665.78	-2.1272
263	1566.58	1822.93	1663.42	-2.1272
264	1559.19	1828.24	1661.06	-2.1272
265	1551.43	1834.62	1658.69	-2.1272
266	1545.72	1839	1656.33	-2.1272
